# Supplementary material for: Efficient and robust optimization of nuclear and electronic orbitals within the nuclear Hartree product representation
Source: J Chem Phys. Author manuscript; Available in PMC 2026 Jun 8. (PMC13246137; doi:10.1063/5.0308634)
Supplement: Geometries [file NIHMS2179564-supplement-Geometries.zip]

Archive with 98 entries (94 files):
- Geometries/
- Geometries/W4-17/
- Geometries/W4-17/glyoxal.xyz
- Geometries/W4-17/pyrrole.xyz
- Geometries/W4-17/b2h6.xyz
- Geometries/W4-17/dioxetan2one.xyz
- Geometries/W4-17/ch3nh.xyz
- Geometries/W4-17/t-hcoh.xyz
- Geometries/W4-17/ch2ch.xyz
- Geometries/W4-17/ch2c.xyz
- Geometries/W4-17/propane.xyz
- Geometries/W4-17/ccl2h2.xyz
- Geometries/W4-17/c2clh5.xyz
- Geometries/W4-17/c2clh3.xyz
- Geometries/W4-17/ch2nh.xyz
- Geometries/W4-17/ch3ph2.xyz
- Geometries/W4-17/cyclobutene.xyz
- Geometries/W4-17/ch2nh2.xyz
- Geometries/W4-17/cyclopropene.xyz
- Geometries/W4-17/tetrahedrane.xyz
- Geometries/W4-17/c2h3f.xyz
- Geometries/W4-17/oxadiazole.xyz
- Geometries/W4-17/dioxirane.xyz
- Geometries/W4-17/cyclopropane.xyz
- Geometries/W4-17/nh2cl.xyz
- Geometries/W4-17/dioxetane.xyz
- Geometries/W4-17/h2co.xyz
- Geometries/W4-17/cyclobutane.xyz
- Geometries/W4-17/cyclobutadiene.xyz
- Geometries/W4-17/nh2oh.xyz
- Geometries/W4-17/acetic.xyz
- Geometries/W4-17/ketene.xyz
- Geometries/W4-17/c-n2h2.xyz
- Geometries/W4-17/t-butadiene.xyz
- Geometries/W4-17/thiophene.xyz
- Geometries/W4-17/h2ccn.xyz
- Geometries/W4-17/c2h4.xyz
- Geometries/W4-17/sih3f.xyz
- Geometries/W4-17/n2h4.xyz
- Geometries/W4-17/si2h6.xyz
- Geometries/W4-17/cclh3.xyz
- Geometries/W4-17/cyclopropyl.xyz
- Geometries/W4-17/beta-lactim.xyz
- Geometries/W4-17/ch3nh2.xyz
- Geometries/W4-17/nh2f.xyz
- Geometries/W4-17/furan.xyz
- Geometries/W4-17/h2cn.xyz
- Geometries/W4-17/hooh.xyz
- Geometries/W4-17/t-n2h2.xyz
- Geometries/W4-17/hcnh.xyz
- Geometries/W4-17/h2no.xyz
- Geometries/W4-17/oxetane.xyz
- Geometries/W4-17/ethanol.xyz
- Geometries/W4-17/allene.xyz
- Geometries/W4-17/n-pentane.xyz
- Geometries/W4-17/dithiotane.xyz
- Geometries/W4-17/allyl.xyz
- Geometries/W4-17/acetaldehyde.xyz
- Geometries/W4-17/c-hcoh.xyz
- Geometries/W4-17/n-butane.xyz
- Geometries/W4-17/c2h6.xyz
- Geometries/W4-17/oxirane.xyz
- Geometries/W4-17/formic.xyz
- Geometries/W4-17/ch3f.xyz
- Geometries/W4-17/oxirene.xyz
- Geometries/W4-17/silole.xyz
- Geometries/W4-17/borole.xyz
- Geometries/W4-17/formic-anhydride.xyz
- Geometries/W4-17/cyclopentadiene.xyz
- Geometries/W4-17/benzene.xyz
- Geometries/W4-17/ch2clf.xyz
- Geometries/W4-17/propyne.xyz
- Geometries/W4-17/propene.xyz
- Geometries/W4-17/c2h2.xyz
- Geometries/W4-17/methanol.xyz
- Geometries/W4-17/formamide.xyz
- Geometries/W4-17/c2h5f.xyz
- Geometries/Waters/
- Geometries/Waters/7.xyz
- Geometries/Waters/H9O4.xyz
- Geometries/Waters/1.xyz
- Geometries/Waters/EIGEN.xyz
- Geometries/Waters/RING.xyz
- Geometries/Waters/4.xyz
- Geometries/Waters/H13O6.xyz
- Geometries/Waters/CISZUNDEL.xyz
- Geometries/Waters/8.xyz
- Geometries/Waters/H5O2.xyz
- Geometries/Waters/5.xyz
- Geometries/Waters/6.xyz
- Geometries/Waters/TRANSZUNDEL.xyz
- Geometries/Waters/H3O.xyz
- Geometries/Waters/2.xyz
- Geometries/Waters/H11O5.xyz
- Geometries/Waters/3.xyz
- Geometries/Other/
- Geometries/Other/UO_2_OH_4.xyz
- Geometries/Other/rnr.xyz
