# Supplementary material for: Efficient and robust optimization of nuclear and electronic orbitals within the nuclear Hartree product representation
Source: J Chem Phys. Author manuscript; Available in PMC 2026 Jun 8. (PMC13246137; doi:10.1063/5.0308634)
Supplement: Geometries [file NIHMS2179564-supplement-Geometries.zip › Geometries/W4-17/glyoxal.xyz]

6
 
H -1.4323302697 0.6733399573 0.0000000000
H 1.4323302697 -0.6733399573 0.0000000000
C -0.3282180585 0.6830317330 0.0000000000
C 0.3282180585 -0.6830317329 0.0000000000
O 0.3311396133 1.7008063556 0.0000000000
O -0.3311396133 -1.7008063556 0.0000000000
