# Supplementary material for: Efficient and robust optimization of nuclear and electronic orbitals within the nuclear Hartree product representation
Source: J Chem Phys. Author manuscript; Available in PMC 2026 Jun 8. (PMC13246137; doi:10.1063/5.0308634)
Supplement: Geometries [file NIHMS2179564-supplement-Geometries.zip › Geometries/W4-17/pyrrole.xyz]

10
 
H 0.0000000000 0.0000000000 2.1231699597
H 0.0000000000 2.1078506407 0.7688955450
H 0.0000000000 1.3575382035 -1.8461395360
H 0.0000000000 -1.3575382033 -1.8461395358
H 0.0000000000 -2.1078506409 0.7688955450
C 0.0000000000 1.1218304003 0.3334978792
C 0.0000000000 0.7080329422 -0.9851572025
C 0.0000000000 -0.7080329420 -0.9851572022
C 0.0000000000 -1.1218304005 0.3334978793
N 0.0000000000 0.0000000000 1.1165056685
