# Supplementary material for: Efficient and robust optimization of nuclear and electronic orbitals within the nuclear Hartree product representation
Source: J Chem Phys. Author manuscript; Available in PMC 2026 Jun 8. (PMC13246137; doi:10.1063/5.0308634)
Supplement: Geometries [file NIHMS2179564-supplement-Geometries.zip › Geometries/W4-17/b2h6.xyz]

8
 
H 0.0000000000 0.0000000000 0.9750140701
H 0.0000000000 0.0000000000 -0.9750140701
H -1.4503688875 1.0397015140 0.0000000000
H -1.4503688875 -1.0397015140 0.0000000000
H 1.4503688875 -1.0397015140 0.0000000000
H 1.4503688875 1.0397015140 0.0000000000
B -0.8774954994 0.0000000000 0.0000000000
B 0.8774954994 0.0000000000 0.0000000000
