# Supplementary material for: Efficient and robust optimization of nuclear and electronic orbitals within the nuclear Hartree product representation
Source: J Chem Phys. Author manuscript; Available in PMC 2026 Jun 8. (PMC13246137; doi:10.1063/5.0308634)
Supplement: Geometries [file NIHMS2179564-supplement-Geometries.zip › Geometries/W4-17/dioxetan2one.xyz]

7
 
H -0.9126103610 0.0000000000 -1.9452786921
H 0.9126114588 0.0000000000 -1.9452726744
C 0.0000000383 0.0000000000 0.5750051702
C -0.0000014813 0.0000000000 -1.3528301449
O -0.0000011891 1.0221973303 -0.3480086407
O -0.0000011891 -1.0221973303 -0.3480086407
O 0.0000027234 0.0000000000 1.7550146229
