# Supplementary material for: Efficient and robust optimization of nuclear and electronic orbitals within the nuclear Hartree product representation
Source: J Chem Phys. Author manuscript; Available in PMC 2026 Jun 8. (PMC13246137; doi:10.1063/5.0308634)
Supplement: Geometries [file NIHMS2179564-supplement-Geometries.zip › Geometries/W4-17/ch3nh.xyz]

6
 
H -0.9226391091 1.1045217642 0.0000000000
H -0.4650064950 -1.0224726904 0.8788344058
H 1.0788965898 -1.0066726213 0.0000000000
H -0.4650064950 -1.0224726904 -0.8788344058
C 0.0589319192 -0.6273378178 0.0000000000
N 0.0587535901 0.8140120557 0.0000000000
