# Supplementary material for: Efficient and robust optimization of nuclear and electronic orbitals within the nuclear Hartree product representation
Source: J Chem Phys. Author manuscript; Available in PMC 2026 Jun 8. (PMC13246137; doi:10.1063/5.0308634)
Supplement: Geometries [file NIHMS2179564-supplement-Geometries.zip › Geometries/W4-17/t-hcoh.xyz]

4
 
H 0.9331812038 -0.8629057267 0.0000000000
H -1.0750223025 0.9784809509 0.0000000000
C 0.0086288403 0.7401561483 0.0000000000
O 0.0069492585 -0.5705713726 0.0000000000
