# Supplementary material for: Efficient and robust optimization of nuclear and electronic orbitals within the nuclear Hartree product representation
Source: J Chem Phys. Author manuscript; Available in PMC 2026 Jun 8. (PMC13246137; doi:10.1063/5.0308634)
Supplement: Geometries [file NIHMS2179564-supplement-Geometries.zip › Geometries/W4-17/ch2ch.xyz]

5
 
H 0.9680916845 -1.1534139144 0.0000000000
H -0.8822546916 -1.1435766107 0.0000000000
H -0.6790642072 1.5004305720 0.0000000000
C 0.0459000264 0.7026381374 0.0000000000
C 0.0488911879 -0.5783221843 0.0000000000
