# Supplementary material for: Efficient and robust optimization of nuclear and electronic orbitals within the nuclear Hartree product representation
Source: J Chem Phys. Author manuscript; Available in PMC 2026 Jun 8. (PMC13246137; doi:10.1063/5.0308634)
Supplement: Geometries [file NIHMS2179564-supplement-Geometries.zip › Geometries/W4-17/ch2c.xyz]

4
 
H 0.0000000000 0.9431523960 -1.0209402591
H 0.0000000000 -0.9431523960 -1.0209402591
C 0.0000000000 0.0000000000 0.8170252422
C 0.0000000000 0.0000000000 -0.4813167240
