# Supplementary material for: Efficient and robust optimization of nuclear and electronic orbitals within the nuclear Hartree product representation
Source: J Chem Phys. Author manuscript; Available in PMC 2026 Jun 8. (PMC13246137; doi:10.1063/5.0308634)
Supplement: Geometries [file NIHMS2179564-supplement-Geometries.zip › Geometries/W4-17/propane.xyz]

11
 
H -0.8812877040 1.2968711925 -0.9047199475
H 0.8812877040 1.2968711925 -0.9047199475
H 0.0000000000 2.1649227677 0.3535710667
H 0.8754897118 0.0000000000 1.2462249932
H -0.8754897119 0.0000000000 1.2462249932
H 0.8812877040 -1.2968711925 -0.9047199475
H 0.0000000000 -2.1649227677 0.3535710667
H -0.8812877040 -1.2968711925 -0.9047199475
C 0.0000000000 1.2628055083 -0.2604095549
C 0.0000000000 0.0000000000 0.5911697800
C 0.0000000000 -1.2628055083 -0.2604095549
