# Supplementary material for: Efficient and robust optimization of nuclear and electronic orbitals within the nuclear Hartree product representation
Source: J Chem Phys. Author manuscript; Available in PMC 2026 Jun 8. (PMC13246137; doi:10.1063/5.0308634)
Supplement: Geometries [file NIHMS2179564-supplement-Geometries.zip › Geometries/W4-17/ccl2h2.xyz]

5
 
H -0.8965715727 0.0000000000 -1.4161155996
H 0.8965715727 0.0000000000 -1.4161155996
C 0.0000000000 0.0000000000 -0.8047497538
Cl 0.0000000000 1.4675219271 0.1762241816
Cl 0.0000000000 -1.4675219271 0.1762241816
