# Supplementary material for: Efficient and robust optimization of nuclear and electronic orbitals within the nuclear Hartree product representation
Source: J Chem Phys. Author manuscript; Available in PMC 2026 Jun 8. (PMC13246137; doi:10.1063/5.0308634)
Supplement: Geometries [file NIHMS2179564-supplement-Geometries.zip › Geometries/W4-17/c2clh5.xyz]

8
 
H 0.0000000000 -0.1247693651 2.6890620533
H -0.8853044003 -1.2932560336 0.6531912077
H 0.8853044003 -1.2932560336 0.6531912077
H -0.8840129285 1.0073872869 1.6527049759
H 0.8840129285 1.0073872869 1.6527049759
Cl 0.0000000000 0.1183065403 -0.9940095208
C 0.0000000000 -0.6610591783 0.6147225605
C 0.0000000000 0.3736467660 1.7170272191
