# Supplementary material for: Efficient and robust optimization of nuclear and electronic orbitals within the nuclear Hartree product representation
Source: J Chem Phys. Author manuscript; Available in PMC 2026 Jun 8. (PMC13246137; doi:10.1063/5.0308634)
Supplement: Geometries [file NIHMS2179564-supplement-Geometries.zip › Geometries/W4-17/c2clh3.xyz]

6
 
H 0.0000000000 1.3736619483 -1.6271001746
H 0.0000000000 -0.1373829598 -2.7183215409
H 0.0000000000 -1.5848452118 -0.7367701567
C 0.0000000000 0.2968876461 -1.7273935686
C 0.0000000000 -0.5052457799 -0.6678919450
Cl 0.0000000000 0.0787556536 0.9544607012
