# Supplementary material for: Efficient and robust optimization of nuclear and electronic orbitals within the nuclear Hartree product representation
Source: J Chem Phys. Author manuscript; Available in PMC 2026 Jun 8. (PMC13246137; doi:10.1063/5.0308634)
Supplement: Geometries [file NIHMS2179564-supplement-Geometries.zip › Geometries/W4-17/ch2nh.xyz]

5
 
H -0.9028605332 -1.0363789913 0.0000000000
H -0.8440094127 1.2072710632 0.0000000000
H 1.0107330429 1.1087567781 0.0000000000
C 0.0557153449 0.5878086380 0.0000000000
N 0.0580065581 -0.6866694880 0.0000000000
