# Supplementary material for: Efficient and robust optimization of nuclear and electronic orbitals within the nuclear Hartree product representation
Source: J Chem Phys. Author manuscript; Available in PMC 2026 Jun 8. (PMC13246137; doi:10.1063/5.0308634)
Supplement: Geometries [file NIHMS2179564-supplement-Geometries.zip › Geometries/W4-17/ch3ph2.xyz]

7
 
H -1.1002617360 1.0344684017 0.0000000000
H -1.3090154509 -0.4918430515 -0.8796538432
H -1.3090154509 -0.4918430515 0.8796538432
H 1.3259446734 0.5113795274 1.0295310525
H 1.3259446734 0.5113795273 -1.0295310525
C -0.8625761937 -0.0273627809 0.0000000000
P 0.9564317148 -0.3819870725 0.0000000000
