# Supplementary material for: Efficient and robust optimization of nuclear and electronic orbitals within the nuclear Hartree product representation
Source: J Chem Phys. Author manuscript; Available in PMC 2026 Jun 8. (PMC13246137; doi:10.1063/5.0308634)
Supplement: Geometries [file NIHMS2179564-supplement-Geometries.zip › Geometries/W4-17/cyclobutene.xyz]

10
 
H 0.0000000000 1.4161344955 1.5991330422
H 0.0000000000 -1.4161344953 1.5991330423
H -0.8892231984 -1.2374102018 -1.1393122530
H -0.8892231983 1.2374102017 -1.1393122528
H 0.8892231983 -1.2374102018 -1.1393122531
H 0.8892231983 1.2374102017 -1.1393122528
C 0.0000000000 0.6724597853 0.8108884951
C 0.0000000000 -0.6724597854 0.8108884951
C 0.0000000000 -0.7824546899 -0.6982220216
C 0.0000000000 0.7824546898 -0.6982220213
