# Supplementary material for: Efficient and robust optimization of nuclear and electronic orbitals within the nuclear Hartree product representation
Source: J Chem Phys. Author manuscript; Available in PMC 2026 Jun 8. (PMC13246137; doi:10.1063/5.0308634)
Supplement: Geometries [file NIHMS2179564-supplement-Geometries.zip › Geometries/W4-17/ch2nh2.xyz]

6
 
H 0.3748997338 -1.0823017037 -0.8329600318
H 0.3748997338 -1.0823017037 0.8329600318
H -0.2848870970 1.2108475326 0.9274721692
H -0.2848870970 1.2108475326 -0.9274721692
C -0.0106935987 0.7319721259 0.0000000000
N -0.0060996747 -0.6591717837 0.0000000000
