# Supplementary material for: Efficient and robust optimization of nuclear and electronic orbitals within the nuclear Hartree product representation
Source: J Chem Phys. Author manuscript; Available in PMC 2026 Jun 8. (PMC13246137; doi:10.1063/5.0308634)
Supplement: Geometries [file NIHMS2179564-supplement-Geometries.zip › Geometries/W4-17/cyclopropene.xyz]

7
 
H 0.0000000000 1.5802724601 -1.0376517684
H 0.0000000000 -1.5802724600 -1.0376517683
H -0.9141940451 0.0000000000 1.4500718335
H 0.9141940451 0.0000000000 1.4500718335
C 0.0000000000 0.0000000000 0.8616753122
C 0.0000000000 0.6492205029 -0.4993307213
C 0.0000000000 -0.6492205029 -0.4993307212
