# Supplementary material for: Efficient and robust optimization of nuclear and electronic orbitals within the nuclear Hartree product representation
Source: J Chem Phys. Author manuscript; Available in PMC 2026 Jun 8. (PMC13246137; doi:10.1063/5.0308634)
Supplement: Geometries [file NIHMS2179564-supplement-Geometries.zip › Geometries/W4-17/tetrahedrane.xyz]

8
 
H 1.1400147556 1.1400147538 1.1400147607
H -1.1400147555 -1.1400147538 1.1400147605
H -1.1400147558 1.1400147538 -1.1400147607
H 1.1400147556 -1.1400147540 -1.1400147606
C 0.5225399777 0.5225399771 0.5225399783
C -0.5225399776 -0.5225399770 0.5225399781
C -0.5225399777 0.5225399772 -0.5225399782
C 0.5225399777 -0.5225399771 -0.5225399781
