# Supplementary material for: Efficient and robust optimization of nuclear and electronic orbitals within the nuclear Hartree product representation
Source: J Chem Phys. Author manuscript; Available in PMC 2026 Jun 8. (PMC13246137; doi:10.1063/5.0308634)
Supplement: Geometries [file NIHMS2179564-supplement-Geometries.zip › Geometries/W4-17/c2h3f.xyz]

6
 
H 1.2777959860 -1.2322607529 0.0000000000
H 2.0739497760 0.4585677614 0.0000000000
H -0.1744989479 1.5018733455 0.0000000000
C 1.1862600873 -0.1555376190 0.0000000000
C 0.0011600788 0.4339361934 0.0000000000
F -1.1452189802 -0.2665339284 0.0000000000
