# Supplementary material for: Efficient and robust optimization of nuclear and electronic orbitals within the nuclear Hartree product representation
Source: J Chem Phys. Author manuscript; Available in PMC 2026 Jun 8. (PMC13246137; doi:10.1063/5.0308634)
Supplement: Geometries [file NIHMS2179564-supplement-Geometries.zip › Geometries/W4-17/oxadiazole.xyz]

7
 
H 0.0000000000 1.4052667833 -1.7021924575
H 0.0000000000 -1.4052667833 -1.7021924575
C 0.0000000000 0.7001448298 -0.8876312913
C 0.0000000000 -0.7001448298 -0.8876312913
O 0.0000000000 0.0000000000 1.1233877328
N 0.0000000000 1.1292672625 0.3646563823
N 0.0000000000 -1.1292672625 0.3646563823
