# Supplementary material for: Efficient and robust optimization of nuclear and electronic orbitals within the nuclear Hartree product representation
Source: J Chem Phys. Author manuscript; Available in PMC 2026 Jun 8. (PMC13246137; doi:10.1063/5.0308634)
Supplement: Geometries [file NIHMS2179564-supplement-Geometries.zip › Geometries/W4-17/cyclopropane.xyz]

9
 
H 0.0000000000 1.4493554158 0.9114485073
H 1.2551574505 -0.7246426709 0.9114500518
H -1.2551574505 -0.7246426709 0.9114500518
H 0.0000000000 1.4493554158 -0.9114485073
H 1.2551574505 -0.7246426709 -0.9114500518
H -1.2551574505 -0.7246426709 -0.9114500518
C 0.0000000000 0.8681429417 0.0000000000
C 0.7518160278 -0.4340365449 0.0000000000
C -0.7518160277 -0.4340365449 0.0000000000
