# Supplementary material for: Efficient and robust optimization of nuclear and electronic orbitals within the nuclear Hartree product representation
Source: J Chem Phys. Author manuscript; Available in PMC 2026 Jun 8. (PMC13246137; doi:10.1063/5.0308634)
Supplement: Geometries [file NIHMS2179564-supplement-Geometries.zip › Geometries/W4-17/nh2cl.xyz]

4
 
H 0.5212543838 1.3675980032 0.8135116873
H 0.5212543838 1.3675980032 -0.8135116873
N -0.0384329674 1.1190632043 0.0000000000
Cl -0.0452538002 -0.6210072107 0.0000000000
