# Supplementary material for: Efficient and robust optimization of nuclear and electronic orbitals within the nuclear Hartree product representation
Source: J Chem Phys. Author manuscript; Available in PMC 2026 Jun 8. (PMC13246137; doi:10.1063/5.0308634)
Supplement: Geometries [file NIHMS2179564-supplement-Geometries.zip › Geometries/W4-17/dioxetane.xyz]

8
 
H 1.5964907130 0.0000000000 0.9036816028
H 1.5964907130 0.0000000000 -0.9036816028
H -1.5964907130 0.0000000000 0.9036816028
H -1.5964907130 0.0000000000 -0.9036816028
C 0.9792545582 0.0000000000 0.0000000000
C -0.9792545582 0.0000000000 0.0000000000
O 0.0000000000 1.0391444376 0.0000000000
O 0.0000000000 -1.0391444376 0.0000000000
