# Supplementary material for: Efficient and robust optimization of nuclear and electronic orbitals within the nuclear Hartree product representation
Source: J Chem Phys. Author manuscript; Available in PMC 2026 Jun 8. (PMC13246137; doi:10.1063/5.0308634)
Supplement: Geometries [file NIHMS2179564-supplement-Geometries.zip › Geometries/W4-17/h2co.xyz]

4
 
H 0.0000000000 0.9370355256 -1.1128249604
H 0.0000000000 -0.9370355256 -1.1128249604
O 0.0000000000 0.0000000000 0.6794191117
C 0.0000000000 0.0000000000 -0.5310951908
