# Supplementary material for: Efficient and robust optimization of nuclear and electronic orbitals within the nuclear Hartree product representation
Source: J Chem Phys. Author manuscript; Available in PMC 2026 Jun 8. (PMC13246137; doi:10.1063/5.0308634)
Supplement: Geometries [file NIHMS2179564-supplement-Geometries.zip › Geometries/W4-17/cyclobutane.xyz]

12
 
H 0.0000000000 1.3247853509 1.2145340337
H 0.0000000000 -1.3247853509 1.2145340337
H 0.0000000000 1.9901258375 -0.4336279071
H 0.0000000000 -1.9901258375 -0.4336279071
H -1.3247853506 0.0000000000 -1.2145340336
H 1.3247853506 0.0000000000 -1.2145340337
H -1.9901258374 0.0000000000 0.4336279070
H 1.9901258375 0.0000000000 0.4336279071
C 0.0000000000 1.0710281363 0.1526193274
C 0.0000000000 -1.0710281363 0.1526193274
C -1.0710281361 0.0000000000 -0.1526193274
C 1.0710281361 0.0000000000 -0.1526193274
