# Supplementary material for: Efficient and robust optimization of nuclear and electronic orbitals within the nuclear Hartree product representation
Source: J Chem Phys. Author manuscript; Available in PMC 2026 Jun 8. (PMC13246137; doi:10.1063/5.0308634)
Supplement: Geometries [file NIHMS2179564-supplement-Geometries.zip › Geometries/W4-17/cyclobutadiene.xyz]

8
 
H -1.4349105893 1.5481876099 0.0000000000
H -1.4349105898 -1.5481876106 0.0000000000
H 1.4349105892 -1.5481876096 0.0000000000
H 1.4349105901 1.5481876102 0.0000000000
C 0.6709199595 -0.7839999687 0.0000000000
C 0.6709199600 0.7839999693 0.0000000000
C -0.6709199597 0.7839999690 0.0000000000
C -0.6709199600 -0.7839999695 0.0000000000
