# Supplementary material for: Efficient and robust optimization of nuclear and electronic orbitals within the nuclear Hartree product representation
Source: J Chem Phys. Author manuscript; Available in PMC 2026 Jun 8. (PMC13246137; doi:10.1063/5.0308634)
Supplement: Geometries [file NIHMS2179564-supplement-Geometries.zip › Geometries/W4-17/nh2oh.xyz]

5
 
H -0.9463019981 0.9378948732 0.0000000000
H 0.5474990243 -0.9488018810 0.8113089870
H 0.5474990243 -0.9488018810 -0.8113089870
N -0.0140860563 -0.7035585106 0.0000000000
O -0.0032699940 0.7367293998 0.0000000000
