# Supplementary material for: Efficient and robust optimization of nuclear and electronic orbitals within the nuclear Hartree product representation
Source: J Chem Phys. Author manuscript; Available in PMC 2026 Jun 8. (PMC13246137; doi:10.1063/5.0308634)
Supplement: Geometries [file NIHMS2179564-supplement-Geometries.zip › Geometries/W4-17/acetic.xyz]

8
 
H -1.8557909118 0.3625238209 0.0000000000
H 2.0401263761 -0.4426983579 0.0000000000
H 0.9417123818 -1.5399921995 0.8792803631
H 0.9417123818 -1.5399921995 -0.8792803631
C 0.0019248537 0.1547750616 0.0000000000
C 1.0585842491 -0.9066730601 0.0000000000
O 0.1880389834 1.3484764102 0.0000000000
O -1.2395523140 -0.3899294756 0.0000000000
