# Supplementary material for: Efficient and robust optimization of nuclear and electronic orbitals within the nuclear Hartree product representation
Source: J Chem Phys. Author manuscript; Available in PMC 2026 Jun 8. (PMC13246137; doi:10.1063/5.0308634)
Supplement: Geometries [file NIHMS2179564-supplement-Geometries.zip › Geometries/W4-17/ketene.xyz]

5
 
H 0.0000000000 0.9423095176 -1.7372345531
H 0.0000000000 -0.9423095176 -1.7372345531
C 0.0000000000 0.0000000000 -1.2134337570
C 0.0000000000 0.0000000000 0.1029640552
O 0.0000000000 0.0000000000 1.2694728079
