# Supplementary material for: Efficient and robust optimization of nuclear and electronic orbitals within the nuclear Hartree product representation
Source: J Chem Phys. Author manuscript; Available in PMC 2026 Jun 8. (PMC13246137; doi:10.1063/5.0308634)
Supplement: Geometries [file NIHMS2179564-supplement-Geometries.zip › Geometries/W4-17/c-n2h2.xyz]

4
 
H 0.0000000000 -1.0132011053 0.8410951993
H 0.0000000000 1.0132011053 0.8410951993
N 0.0000000000 0.6253583773 -0.1208251993
N 0.0000000000 -0.6253583773 -0.1208251993
