# Supplementary material for: Efficient and robust optimization of nuclear and electronic orbitals within the nuclear Hartree product representation
Source: J Chem Phys. Author manuscript; Available in PMC 2026 Jun 8. (PMC13246137; doi:10.1063/5.0308634)
Supplement: Geometries [file NIHMS2179564-supplement-Geometries.zip › Geometries/W4-17/t-butadiene.xyz]

10
 
H 0.4708819603 1.4837679165 0.0000000000
H -0.4708819600 -1.4837679162 0.0000000000
H 2.7176126374 0.5228421467 0.0000000000
H 1.9969513459 -1.1838993221 0.0000000000
H -2.7176126373 -0.5228421471 0.0000000000
H -1.9969513464 1.1838993220 0.0000000000
C 0.6034994702 0.4047748983 0.0000000000
C -0.6034994701 -0.4047748980 0.0000000000
C 1.8403889666 -0.1109985739 0.0000000000
C -1.8403889667 0.1109985738 0.0000000000
