# Supplementary material for: Efficient and robust optimization of nuclear and electronic orbitals within the nuclear Hartree product representation
Source: J Chem Phys. Author manuscript; Available in PMC 2026 Jun 8. (PMC13246137; doi:10.1063/5.0308634)
Supplement: Geometries [file NIHMS2179564-supplement-Geometries.zip › Geometries/W4-17/thiophene.xyz]

9
 
H 0.0000000000 2.2696938655 0.2961156121
H 0.0000000000 1.3185378956 -2.1663231981
H 0.0000000000 -1.3185378956 -2.1663231980
H 0.0000000000 -2.2696938655 0.2961156120
C 0.0000000000 1.2311588201 0.0004919954
C 0.0000000000 0.7064976822 -1.2741982252
C 0.0000000000 -0.7064976821 -1.2741982251
C 0.0000000000 -1.2311588201 0.0004919954
S 0.0000000000 0.0000000000 1.1788546316
