# Supplementary material for: Efficient and robust optimization of nuclear and electronic orbitals within the nuclear Hartree product representation
Source: J Chem Phys. Author manuscript; Available in PMC 2026 Jun 8. (PMC13246137; doi:10.1063/5.0308634)
Supplement: Geometries [file NIHMS2179564-supplement-Geometries.zip › Geometries/W4-17/c2h4.xyz]

6
 
H 0.0000000000 0.9241230334 -1.2303017197
H 0.0000000000 -0.9241230334 -1.2303017197
H 0.0000000000 0.9241230334 1.2303017197
H 0.0000000000 -0.9241230334 1.2303017197
C 0.0000000000 0.0000000000 0.6659924696
C 0.0000000000 0.0000000000 -0.6659924696
