# Supplementary material for: Efficient and robust optimization of nuclear and electronic orbitals within the nuclear Hartree product representation
Source: J Chem Phys. Author manuscript; Available in PMC 2026 Jun 8. (PMC13246137; doi:10.1063/5.0308634)
Supplement: Geometries [file NIHMS2179564-supplement-Geometries.zip › Geometries/W4-17/sih3f.xyz]

5
 
H 0.0000000000 1.3978852775 0.9774636919
H -1.2106039554 -0.6989422763 0.9774638619
H 1.2106039554 -0.6989422763 0.9774638619
F 0.0000000000 0.0000000702 -1.0893677176
Si 0.0000000000 0.0000002049 0.5138663019
