# Supplementary material for: Efficient and robust optimization of nuclear and electronic orbitals within the nuclear Hartree product representation
Source: J Chem Phys. Author manuscript; Available in PMC 2026 Jun 8. (PMC13246137; doi:10.1063/5.0308634)
Supplement: Geometries [file NIHMS2179564-supplement-Geometries.zip › Geometries/W4-17/n2h4.xyz]

6
 
H -0.2234357542 1.0943637770 0.8415321697
H 0.9444796627 1.0088083196 -0.3038526581
H 0.2234357542 -1.0943637770 0.8415321697
H -0.9444796627 -1.0088083196 -0.3038526581
N 0.0043561104 0.7153817404 -0.0721785116
N -0.0043561104 -0.7153817404 -0.0721785116
