# Supplementary material for: Efficient and robust optimization of nuclear and electronic orbitals within the nuclear Hartree product representation
Source: J Chem Phys. Author manuscript; Available in PMC 2026 Jun 8. (PMC13246137; doi:10.1063/5.0308634)
Supplement: Geometries [file NIHMS2179564-supplement-Geometries.zip › Geometries/W4-17/si2h6.xyz]

8
 
H -1.3887338544 1.6845393686 0.0000000000
H 0.6950693717 1.6839167102 1.2031032764
H 0.6950693717 1.6839167102 -1.2031032764
H 1.3887338544 -1.6845393686 0.0000000000
H -0.6950693717 -1.6839167102 1.2031032764
H -0.6950693717 -1.6839167102 -1.2031032764
Si 0.0003237678 1.1735902203 0.0000000000
Si -0.0003237678 -1.1735902203 0.0000000000
