# Supplementary material for: Efficient and robust optimization of nuclear and electronic orbitals within the nuclear Hartree product representation
Source: J Chem Phys. Author manuscript; Available in PMC 2026 Jun 8. (PMC13246137; doi:10.1063/5.0308634)
Supplement: Geometries [file NIHMS2179564-supplement-Geometries.zip › Geometries/W4-17/cclh3.xyz]

5
 
H 1.0289950097 0.0000000000 1.5746952198
H -0.5144975049 0.8911358185 1.5746952199
H -0.5144975049 -0.8911358185 1.5746952199
Cl 0.0000000000 0.0000000000 -0.5491943411
C 0.0000000000 0.0000000000 1.2273243721
