# Supplementary material for: Efficient and robust optimization of nuclear and electronic orbitals within the nuclear Hartree product representation
Source: J Chem Phys. Author manuscript; Available in PMC 2026 Jun 8. (PMC13246137; doi:10.1063/5.0308634)
Supplement: Geometries [file NIHMS2179564-supplement-Geometries.zip › Geometries/W4-17/cyclopropyl.xyz]

8
 
H -0.9683899736 -0.5071631401 1.2888458956
H 0.8286761994 -0.8183261384 1.2416810804
H -0.9683899736 -0.5071631401 -1.2888458956
H 0.8286761994 -0.8183261384 -1.2416810804
H -0.3946151137 1.7950288660 0.0000000000
C -0.0305061224 -0.3611595456 0.7651442613
C -0.0305061224 -0.3611595456 -0.7651442613
C 0.1675689571 0.8750768020 0.0000000000
