# Supplementary material for: Efficient and robust optimization of nuclear and electronic orbitals within the nuclear Hartree product representation
Source: J Chem Phys. Author manuscript; Available in PMC 2026 Jun 8. (PMC13246137; doi:10.1063/5.0308634)
Supplement: Geometries [file NIHMS2179564-supplement-Geometries.zip › Geometries/W4-17/beta-lactim.xyz]

10
 
H -1.6472488713 -0.6776330169 -0.8939245913
H -1.6472445363 -0.6776273836 0.8939264928
H 0.4361512756 -2.0627139951 0.8947795310
H 0.4361566151 -2.0627150472 -0.8947787105
H 0.7083347127 2.1919545290 0.0000055259
C 0.2711014967 -1.4631692830 -0.0000003311
C -0.0041716671 0.4694481761 -0.0000021482
N 1.0959220421 -0.2042540647 -0.0000028145
C -1.0279240682 -0.6130867216 -0.0000008660
O -0.1794649995 1.7942508072 -0.0000020881
