# Supplementary material for: Efficient and robust optimization of nuclear and electronic orbitals within the nuclear Hartree product representation
Source: J Chem Phys. Author manuscript; Available in PMC 2026 Jun 8. (PMC13246137; doi:10.1063/5.0308634)
Supplement: Geometries [file NIHMS2179564-supplement-Geometries.zip › Geometries/W4-17/ch3nh2.xyz]

7
 
H -0.9416916731 1.1707410882 0.0000000000
H 0.5898783749 1.0601760485 0.8777551443
H 0.5898783749 1.0601760485 -0.8777551443
H -0.4510753979 -1.1026448874 -0.8116780367
H -0.4510753979 -1.1026448874 0.8116780367
C 0.0504493889 0.7045165589 0.0000000000
N 0.0478813301 -0.7574009691 0.0000000000
