# Supplementary material for: Efficient and robust optimization of nuclear and electronic orbitals within the nuclear Hartree product representation
Source: J Chem Phys. Author manuscript; Available in PMC 2026 Jun 8. (PMC13246137; doi:10.1063/5.0308634)
Supplement: Geometries [file NIHMS2179564-supplement-Geometries.zip › Geometries/W4-17/nh2f.xyz]

4
 
H 0.9678785949 -0.3426872083 0.8113545051
H 0.9678785949 -0.3426872083 -0.8113545051
N 0.6652745420 0.1957841689 0.0000000000
F -0.7338279718 -0.0451450923 0.0000000000
