# Supplementary material for: Efficient and robust optimization of nuclear and electronic orbitals within the nuclear Hartree product representation
Source: J Chem Phys. Author manuscript; Available in PMC 2026 Jun 8. (PMC13246137; doi:10.1063/5.0308634)
Supplement: Geometries [file NIHMS2179564-supplement-Geometries.zip › Geometries/W4-17/furan.xyz]

9
 
H 0.0000000000 2.0453373323 0.8475400053
H 0.0000000000 1.3725355489 -1.8141575390
H 0.0000000000 -1.3725355489 -1.8141575387
H 0.0000000000 -2.0453373324 0.8475400052
C 0.0000000000 1.0909495784 0.3487083686
C 0.0000000000 0.7127632859 -0.9618693408
C 0.0000000000 -0.7127632858 -0.9618693407
C 0.0000000000 -1.0909495784 0.3487083686
O 0.0000000000 0.0000000000 1.1593580116
