# Supplementary material for: Efficient and robust optimization of nuclear and electronic orbitals within the nuclear Hartree product representation
Source: J Chem Phys. Author manuscript; Available in PMC 2026 Jun 8. (PMC13246137; doi:10.1063/5.0308634)
Supplement: Geometries [file NIHMS2179564-supplement-Geometries.zip › Geometries/W4-17/hooh.xyz]

4
 
H -0.8003836198 -0.8961116136 0.4558136751
H 0.8003836198 0.8961116136 0.4558136751
O -0.0105447176 0.7253305199 -0.0457776751
O 0.0105447176 -0.7253305199 -0.0457776751
