# Supplementary material for: Efficient and robust optimization of nuclear and electronic orbitals within the nuclear Hartree product representation
Source: J Chem Phys. Author manuscript; Available in PMC 2026 Jun 8. (PMC13246137; doi:10.1063/5.0308634)
Supplement: Geometries [file NIHMS2179564-supplement-Geometries.zip › Geometries/W4-17/t-n2h2.xyz]

4
 
H 0.9913034449 -0.9105084367 0.0000000000
H -0.9913034449 0.9105084367 0.0000000000
N 0.0011927011 0.6269722777 0.0000000000
N -0.0011927011 -0.6269722777 0.0000000000
