# Supplementary material for: Efficient and robust optimization of nuclear and electronic orbitals within the nuclear Hartree product representation
Source: J Chem Phys. Author manuscript; Available in PMC 2026 Jun 8. (PMC13246137; doi:10.1063/5.0308634)
Supplement: Geometries [file NIHMS2179564-supplement-Geometries.zip › Geometries/W4-17/hcnh.xyz]

4
 
H -0.8881486273 -1.0913805180 0.0000000000
H 0.9141928347 1.2621078937 0.0000000000
C -0.0029237449 0.6585125011 0.0000000000
N -0.0274194625 -0.5511378768 0.0000000000
