# Supplementary material for: Efficient and robust optimization of nuclear and electronic orbitals within the nuclear Hartree product representation
Source: J Chem Phys. Author manuscript; Available in PMC 2026 Jun 8. (PMC13246137; doi:10.1063/5.0308634)
Supplement: Geometries [file NIHMS2179564-supplement-Geometries.zip › Geometries/W4-17/h2no.xyz]

4
 
H 0.0708408334 1.0389935144 0.8765096803
H 0.0708408334 1.0389935144 -0.8765096803
O -0.0280941596 -0.7275105902 -0.0000000000
N 0.0421304930 0.5300185615 0.0000000000
