# Supplementary material for: Efficient and robust optimization of nuclear and electronic orbitals within the nuclear Hartree product representation
Source: J Chem Phys. Author manuscript; Available in PMC 2026 Jun 8. (PMC13246137; doi:10.1063/5.0308634)
Supplement: Geometries [file NIHMS2179564-supplement-Geometries.zip › Geometries/W4-17/oxetane.xyz]

10
 
H 0.7477745677 -0.0625732089 1.7926368765
H -1.0057351196 -0.2245499716 1.4960633239
H 0.9212334801 1.6387702622 0.0000000000
H -0.8573003401 1.7600002690 0.0000000000
H 0.7477745677 -0.0625732089 -1.7926368766
H -1.0057351196 -0.2245499716 -1.4960633240
C -0.0302509288 -0.0612249794 1.0279271210
C -0.0105965886 1.0771228722 0.0000000000
C -0.0302509288 -0.0612249794 -1.0279271211
O 0.2275534100 -1.0479110840 0.0000000000
