# Supplementary material for: Efficient and robust optimization of nuclear and electronic orbitals within the nuclear Hartree product representation
Source: J Chem Phys. Author manuscript; Available in PMC 2026 Jun 8. (PMC13246137; doi:10.1063/5.0308634)
Supplement: Geometries [file NIHMS2179564-supplement-Geometries.zip › Geometries/W4-17/ethanol.xyz]

9
 
H 0.0398022129 1.1995415177 0.8857820273
H 0.0398022129 1.1995415177 -0.8857820273
H 2.1126664598 0.1458931307 0.0000000000
H 1.1355448420 -1.0383657245 -0.8840310365
H 1.1355448420 -1.0383657245 0.8840310365
H -1.9419611115 0.3806818036 0.0000000000
O -1.1914100306 -0.2248558130 0.0000000000
C 0.0008561796 0.5552892462 0.0000000000
C 1.1690713928 -0.4016669538 0.0000000000
