# Supplementary material for: Efficient and robust optimization of nuclear and electronic orbitals within the nuclear Hartree product representation
Source: J Chem Phys. Author manuscript; Available in PMC 2026 Jun 8. (PMC13246137; doi:10.1063/5.0308634)
Supplement: Geometries [file NIHMS2179564-supplement-Geometries.zip › Geometries/W4-17/allene.xyz]

7
 
H -0.9298747109 0.0000006089 -1.8643086657
H 0.9298709354 0.0000010706 -1.8643230310
H -0.0000024943 0.9298725114 1.8643147596
H -0.0000030929 -0.9298721726 1.8643175124
C 0.0000075969 -0.0000017127 -0.0000001219
C -0.0000009565 -0.0000006843 1.3082967959
C 0.0000027222 0.0000003788 -1.3082972492
