# Supplementary material for: Efficient and robust optimization of nuclear and electronic orbitals within the nuclear Hartree product representation
Source: J Chem Phys. Author manuscript; Available in PMC 2026 Jun 8. (PMC13246137; doi:10.1063/5.0308634)
Supplement: Geometries [file NIHMS2179564-supplement-Geometries.zip › Geometries/W4-17/n-pentane.xyz]

17
 
H 0.0000000000 -3.4359850911 -0.2880070202
H -0.8763504364 1.2697791356 -1.1835407051
H 0.8763504363 1.2697791356 -1.1835407051
H -0.8814243660 -2.5681538668 0.9698528586
H 0.8814243660 -2.5681538668 0.9698528586
H 0.8771719039 0.0000000000 0.9681646421
H -0.8771719040 0.0000000000 0.9681646421
H 0.8763504363 -1.2697791356 -1.1835407051
H -0.8763504363 -1.2697791356 -1.1835407051
H 0.0000000000 3.4359850911 -0.2880070202
H -0.8814243660 2.5681538668 0.9698528586
H 0.8814243660 2.5681538667 0.9698528586
C 0.0000000000 1.2716829801 -0.5272242746
C 0.0000000000 0.0000000000 0.3102940764
C 0.0000000000 -1.2716829801 -0.5272242746
C 0.0000000000 -2.5335995362 0.3257873077
C 0.0000000000 2.5335995362 0.3257873077
