# Supplementary material for: Efficient and robust optimization of nuclear and electronic orbitals within the nuclear Hartree product representation
Source: J Chem Phys. Author manuscript; Available in PMC 2026 Jun 8. (PMC13246137; doi:10.1063/5.0308634)
Supplement: Geometries [file NIHMS2179564-supplement-Geometries.zip › Geometries/W4-17/dithiotane.xyz]

8
 
H 0.0000000000 1.8560919755 0.8945608899
H 0.0000000000 1.8560919755 -0.8945608898
H 0.0000000000 -1.8560919755 0.8945608899
H 0.0000000000 -1.8560919755 -0.8945608898
C 0.0000000000 1.2347598723 0.0000000000
C 0.0000000000 -1.2347598723 0.0000000000
S 1.3430146344 0.0000000000 0.0000000000
S -1.3430146344 0.0000000000 0.0000000000
