# Supplementary material for: Efficient and robust optimization of nuclear and electronic orbitals within the nuclear Hartree product representation
Source: J Chem Phys. Author manuscript; Available in PMC 2026 Jun 8. (PMC13246137; doi:10.1063/5.0308634)
Supplement: Geometries [file NIHMS2179564-supplement-Geometries.zip › Geometries/W4-17/allyl.xyz]

8
 
H 0.0000000000 0.0000000000 1.5316526315
H 0.0000000000 -1.2665286477 -1.2757697154
H 0.0000000000 -2.1427133305 0.3550085303
H 0.0000000000 2.1427133305 0.3550085303
H 0.0000000000 1.2665286477 -1.2757697155
C 0.0000000000 1.2136407843 -0.1950590233
C 0.0000000000 0.0000000000 0.4462673758
C 0.0000000000 -1.2136407842 -0.1950590232
