# Supplementary material for: Efficient and robust optimization of nuclear and electronic orbitals within the nuclear Hartree product representation
Source: J Chem Phys. Author manuscript; Available in PMC 2026 Jun 8. (PMC13246137; doi:10.1063/5.0308634)
Supplement: Geometries [file NIHMS2179564-supplement-Geometries.zip › Geometries/W4-17/acetaldehyde.xyz]

7
 
H -0.3778483069 -1.6456871089 0.0000000000
H -1.5830029524 -0.6586512299 0.8778998745
H -1.5830029524 -0.6586512299 -0.8778998745
H -0.4878490544 1.4564755301 0.0000000000
C -0.0010161788 0.4609944245 0.0000000000
O 1.2090387730 0.3760691261 0.0000000000
C -0.9344363280 -0.7110205120 0.0000000000
