# Supplementary material for: Efficient and robust optimization of nuclear and electronic orbitals within the nuclear Hartree product representation
Source: J Chem Phys. Author manuscript; Available in PMC 2026 Jun 8. (PMC13246137; doi:10.1063/5.0308634)
Supplement: Geometries [file NIHMS2179564-supplement-Geometries.zip › Geometries/W4-17/c-hcoh.xyz]

4
 
H -0.9480690512 1.0659681380 0.0000000000
H -0.7639243061 -0.9708562654 0.0000000000
C 0.1201132747 0.7421526631 0.0000000000
O 0.1241100827 -0.5659945356 0.0000000000
