# Supplementary material for: Efficient and robust optimization of nuclear and electronic orbitals within the nuclear Hartree product representation
Source: J Chem Phys. Author manuscript; Available in PMC 2026 Jun 8. (PMC13246137; doi:10.1063/5.0308634)
Supplement: Geometries [file NIHMS2179564-supplement-Geometries.zip › Geometries/W4-17/n-butane.xyz]

14
 
H 1.7104746091 2.2243679006 0.0000000000
H -1.7104746091 -2.2243679006 0.0000000000
H 0.1825071420 2.2054829965 0.8814291458
H 0.1825071420 2.2054829965 -0.8814291457
H -0.1825071420 -2.2054829965 0.8814291458
H -0.1825071420 -2.2054829965 -0.8814291458
H 1.2454143817 -0.0734890233 -0.8763827778
H 1.2454143817 -0.0734890233 0.8763827778
H -1.2454143817 0.0734890233 -0.8763827779
H -1.2454143817 0.0734890233 0.8763827778
C 0.6977891631 1.8176943526 0.0000000000
C 0.7020771389 0.2947610386 0.0000000000
C -0.7020771389 -0.2947610386 0.0000000000
C -0.6977891631 -1.8176943526 0.0000000000
