# Supplementary material for: Efficient and robust optimization of nuclear and electronic orbitals within the nuclear Hartree product representation
Source: J Chem Phys. Author manuscript; Available in PMC 2026 Jun 8. (PMC13246137; doi:10.1063/5.0308634)
Supplement: Geometries [file NIHMS2179564-supplement-Geometries.zip › Geometries/W4-17/c2h6.xyz]

8
 
H 0.0000000000 1.0164334211 1.1574213132
H -0.8802571257 -0.5082167124 1.1574213209
H 0.8802571257 -0.5082167124 1.1574213209
H 0.0000000000 -1.0164334211 -1.1574213132
H -0.8802571257 0.5082167124 -1.1574213209
H 0.8802571257 0.5082167124 -1.1574213209
C 0.0000000000 0.0000000000 0.7618745781
C 0.0000000000 0.0000000000 -0.7618745781
