# Supplementary material for: Efficient and robust optimization of nuclear and electronic orbitals within the nuclear Hartree product representation
Source: J Chem Phys. Author manuscript; Available in PMC 2026 Jun 8. (PMC13246137; doi:10.1063/5.0308634)
Supplement: Geometries [file NIHMS2179564-supplement-Geometries.zip › Geometries/W4-17/oxirane.xyz]

7
 
H 0.9204093974 1.2620690649 -0.5894912719
H -0.9204093974 1.2620690649 -0.5894912719
H 0.9204093974 -1.2620690649 -0.5894912719
H -0.9204093974 -1.2620690649 -0.5894912719
O 0.0000000000 0.0000000000 0.8578501542
C 0.0000000000 0.7308643781 -0.3749225333
C 0.0000000000 -0.7308643781 -0.3749225333
