# Supplementary material for: Efficient and robust optimization of nuclear and electronic orbitals within the nuclear Hartree product representation
Source: J Chem Phys. Author manuscript; Available in PMC 2026 Jun 8. (PMC13246137; doi:10.1063/5.0308634)
Supplement: Geometries [file NIHMS2179564-supplement-Geometries.zip › Geometries/W4-17/formic.xyz]

5
 
H -0.6465245226 -1.3312362281 0.0000000000
H -0.3765804950 1.4502779963 0.0000000000
C 0.0007373176 0.4222552449 0.0000000000
O 1.1623968301 0.1085077643 0.0000000000
O -1.0332591301 -0.4378107774 0.0000000000
