# Supplementary material for: Efficient and robust optimization of nuclear and electronic orbitals within the nuclear Hartree product representation
Source: J Chem Phys. Author manuscript; Available in PMC 2026 Jun 8. (PMC13246137; doi:10.1063/5.0308634)
Supplement: Geometries [file NIHMS2179564-supplement-Geometries.zip › Geometries/W4-17/ch3f.xyz]

5
 
H 0.0000000000 1.0304938852 -0.9890010233
H 0.8924336421 -0.5152465837 -0.9890011961
H -0.8924336421 -0.5152465837 -0.9890011961
F 0.0000000000 0.0000000573 0.7477700933
C 0.0000000000 0.0000002249 -0.6370336777
