# Supplementary material for: Efficient and robust optimization of nuclear and electronic orbitals within the nuclear Hartree product representation
Source: J Chem Phys. Author manuscript; Available in PMC 2026 Jun 8. (PMC13246137; doi:10.1063/5.0308634)
Supplement: Geometries [file NIHMS2179564-supplement-Geometries.zip › Geometries/W4-17/silole.xyz]

11
 
H 0.0000000000 2.4301701764 0.0107269213
H 0.0000000000 1.2779359952 -2.2343715685
H 0.0000000000 -2.4301701764 0.0107269212
H 0.0000000000 -1.2779359953 -2.2343715684
H 1.2033313407 0.0000000000 2.0684195865
H -1.2033313407 0.0000000000 2.0684195865
C 0.0000000000 1.3518695815 -0.0834659456
C 0.0000000000 0.7398125760 -1.2901502618
C 0.0000000000 -1.3518695814 -0.0834659456
C 0.0000000000 -0.7398125761 -1.2901502618
Si 0.0000000000 0.0000000000 1.2055145359
