# Supplementary material for: Efficient and robust optimization of nuclear and electronic orbitals within the nuclear Hartree product representation
Source: J Chem Phys. Author manuscript; Available in PMC 2026 Jun 8. (PMC13246137; doi:10.1063/5.0308634)
Supplement: Geometries [file NIHMS2179564-supplement-Geometries.zip › Geometries/W4-17/borole.xyz]

10
 
H 0.0000000000 0.0000000000 2.5064323559
H 0.0000000000 2.3116381136 0.5707726586
H 0.0000000000 1.3299842029 -1.8209601816
H 0.0000000000 -1.3299842030 -1.8209601812
H 0.0000000000 -2.3116381137 0.5707726583
C 0.0000000000 1.2522117892 0.3528207953
C 0.0000000000 0.7550105449 -0.9001655131
C 0.0000000000 -0.7550105448 -0.9001655128
C 0.0000000000 -1.2522117891 0.3528207954
B 0.0000000000 0.0000000000 1.3153161254
