# Supplementary material for: Efficient and robust optimization of nuclear and electronic orbitals within the nuclear Hartree product representation
Source: J Chem Phys. Author manuscript; Available in PMC 2026 Jun 8. (PMC13246137; doi:10.1063/5.0308634)
Supplement: Geometries [file NIHMS2179564-supplement-Geometries.zip › Geometries/W4-17/formic-anhydride.xyz]

7
 
H 0.0000000000 1.0162755374 -1.4095684805
H 0.0000000000 -1.0162755374 -1.4095684805
O 0.0000000000 0.0000000000 0.3981426339
C 0.0000000000 1.1735428269 -0.3217845305
C 0.0000000000 -1.1735428269 -0.3217845305
O 0.0000000000 -2.2368189547 0.2169996941
O 0.0000000000 2.2368189547 0.2169996941
