# Supplementary material for: Efficient and robust optimization of nuclear and electronic orbitals within the nuclear Hartree product representation
Source: J Chem Phys. Author manuscript; Available in PMC 2026 Jun 8. (PMC13246137; doi:10.1063/5.0308634)
Supplement: Geometries [file NIHMS2179564-supplement-Geometries.zip › Geometries/W4-17/cyclopentadiene.xyz]

11
 
H 0.0000000000 -1.3489034223 -1.8791369051
H 0.8786782592 0.0000000000 1.8696377832
H -0.8786782591 0.0000000000 1.8696377832
H 0.0000000000 2.2067720886 0.6094748152
H 0.0000000000 1.3489034223 -1.8791369052
H 0.0000000000 -2.2067720888 0.6094748150
C 0.0000000000 0.0000000000 1.2129647763
C 0.0000000000 1.1749068408 0.2862332016
C 0.0000000000 0.7305288221 -0.9910972829
C 0.0000000000 -1.1749068410 0.2862332016
C 0.0000000000 -0.7305288220 -0.9910972827
