# Supplementary material for: Efficient and robust optimization of nuclear and electronic orbitals within the nuclear Hartree product representation
Source: J Chem Phys. Author manuscript; Available in PMC 2026 Jun 8. (PMC13246137; doi:10.1063/5.0308634)
Supplement: Geometries [file NIHMS2179564-supplement-Geometries.zip › Geometries/W4-17/benzene.xyz]

12
 
H 0.0000000000 2.4777525073 0.0000000000
H 2.1457967432 1.2388765552 0.0000000000
H 2.1457967429 -1.2388765540 0.0000000000
H 0.0000000000 -2.4777525089 0.0000000000
H -2.1457967440 -1.2388765544 0.0000000000
H -2.1457967424 1.2388765555 0.0000000000
C 0.0000000000 1.3935796296 0.0000000000
C 1.2068757016 0.6967902729 0.0000000000
C 1.2068757014 -0.6967902724 0.0000000000
C 0.0000000000 -1.3935796307 0.0000000000
C -1.2068757023 -0.6967902729 0.0000000000
C -1.2068757012 0.6967902727 0.0000000000
