# Supplementary material for: Efficient and robust optimization of nuclear and electronic orbitals within the nuclear Hartree product representation
Source: J Chem Phys. Author manuscript; Available in PMC 2026 Jun 8. (PMC13246137; doi:10.1063/5.0308634)
Supplement: Geometries [file NIHMS2179564-supplement-Geometries.zip › Geometries/W4-17/ch2clf.xyz]

5
 
H -0.3372394601 1.3056122826 -0.9032746882
H -0.3372394601 1.3056122826 0.9032746882
C -0.0015395306 0.8026312355 0.0000000000
F 1.3606780281 0.7524813197 0.0000000000
Cl -0.6751125777 -0.8288541207 0.0000000000
