# Supplementary material for: Efficient and robust optimization of nuclear and electronic orbitals within the nuclear Hartree product representation
Source: J Chem Phys. Author manuscript; Available in PMC 2026 Jun 8. (PMC13246137; doi:10.1063/5.0308634)
Supplement: Geometries [file NIHMS2179564-supplement-Geometries.zip › Geometries/W4-17/propyne.xyz]

7
 
H 0.0001332630 2.4923379489 0.0005408156
H -1.0199324815 -1.6300557732 0.0000627679
H 0.5099954888 -1.6286110360 0.8833841238
H 0.5099773362 -1.6302772583 -0.8832292809
C 0.0001095607 1.4287086994 0.0001575050
C -0.0001425098 0.2146710628 -0.0006064671
C -0.0001566574 -1.2434136436 -0.0003094644
