# Supplementary material for: Efficient and robust optimization of nuclear and electronic orbitals within the nuclear Hartree product representation
Source: J Chem Phys. Author manuscript; Available in PMC 2026 Jun 8. (PMC13246137; doi:10.1063/5.0308634)
Supplement: Geometries [file NIHMS2179564-supplement-Geometries.zip › Geometries/W4-17/propene.xyz]

9
 
H 1.5916852087 -0.9054000288 0.0000000000
H 2.0710861751 0.8834559641 0.0000000000
H -0.2614287278 1.5337646281 0.0000000000
H -0.7715165842 -1.5231118231 0.0000000000
H -1.7710931946 -0.3554150895 0.8777934227
H -1.7710931946 -0.3554150895 -0.8777934227
C -1.1356067706 -0.4951005186 0.0000000000
C -0.0007185490 0.4785106840 0.0000000000
C 1.2883176371 0.1356322732 0.0000000000
