# Supplementary material for: Efficient and robust optimization of nuclear and electronic orbitals within the nuclear Hartree product representation
Source: J Chem Phys. Author manuscript; Available in PMC 2026 Jun 8. (PMC13246137; doi:10.1063/5.0308634)
Supplement: Geometries [file NIHMS2179564-supplement-Geometries.zip › Geometries/W4-17/methanol.xyz]

6
 
H 0.8674628518 -1.0506844181 0.0000000000
H -1.0882314074 0.9779500481 0.0000000000
H 0.4383865946 1.0733469703 0.8897587919
H 0.4383865946 1.0733469703 -0.8897587919
C -0.0472332834 0.6628910096 0.0000000000
O -0.0498973502 -0.7570895802 0.0000000000
