# Supplementary material for: Efficient and robust optimization of nuclear and electronic orbitals within the nuclear Hartree product representation
Source: J Chem Phys. Author manuscript; Available in PMC 2026 Jun 8. (PMC13246137; doi:10.1063/5.0308634)
Supplement: Geometries [file NIHMS2179564-supplement-Geometries.zip › Geometries/W4-17/formamide.xyz]

6
 
H 0.0000000000 1.5076123972 0.0423161688
H 0.0000000000 -1.1676727568 -1.2201053855
H 0.0000000000 0.3994194279 -1.9751141268
C 0.0000000000 0.4056026249 0.0879668693
O 0.0000000000 -0.2086004772 1.1367027396
N 0.0000000000 -0.1634974729 -1.1435484421
