# Supplementary material for: Efficient and robust optimization of nuclear and electronic orbitals within the nuclear Hartree product representation
Source: J Chem Phys. Author manuscript; Available in PMC 2026 Jun 8. (PMC13246137; doi:10.1063/5.0308634)
Supplement: Geometries [file NIHMS2179564-supplement-Geometries.zip › Geometries/W4-17/c2h5f.xyz]

8
 
H -2.0836893969 0.0655389161 0.0000000000
H -0.0287262427 1.1908560568 0.8883453841
H -0.0287262427 1.1908560568 -0.8883453841
H -1.0681755290 -1.0826288677 0.8855481982
H -1.0681755290 -1.0826288677 -0.8855481982
F 1.2251993268 -0.1028911680 0.0000000000
C -0.0013967755 0.5571853140 0.0000000000
C -1.1217716110 -0.4500834402 0.0000000000
