# Supplementary material for: Efficient and robust optimization of nuclear and electronic orbitals within the nuclear Hartree product representation
Source: J Chem Phys. Author manuscript; Available in PMC 2026 Jun 8. (PMC13246137; doi:10.1063/5.0308634)
Supplement: Geometries [file NIHMS2179564-supplement-Geometries.zip › Geometries/Waters/7.xyz]

18
 
O -1.7165517516 -1.9424412126 -0.2576114868
O -2.5671455716 0.6197089841 -0.3763720016
O -0.8028543473 2.4185044212 0.6064039399
O 2.5668615878 -0.6189069266 -0.3751529997
O 0.8029314710 -2.4190198309 0.6062871989
O 1.7155966139 1.9432566936 -0.2595284075
H -2.0246958442 -1.0081457347 -0.3220319686
H -2.4964392371 -2.4602711905 -0.0395827274
H -1.9378998894 1.2782438748 0.0013528602
H -2.8399752609 0.9903762752 -1.2211934259
H 0.1274418190 2.2747084982 0.3162764268
H -0.7610879313 2.5569353055 1.5570838675
H 1.9380623193 -1.2782335418 0.0018331785
H 2.8423627100 -0.9898719129 -1.2189459468
H 0.7620674878 -2.5591571929 1.5567294620
H -0.1275947976 -2.2751355370 0.3171984555
H 2.4954306683 2.4607205451 -0.0401296409
H 2.0233259536 1.0088394822 -0.3233937843
