# Supplementary material for: Efficient and robust optimization of nuclear and electronic orbitals within the nuclear Hartree product representation
Source: J Chem Phys. Author manuscript; Available in PMC 2026 Jun 8. (PMC13246137; doi:10.1063/5.0308634)
Supplement: Geometries [file NIHMS2179564-supplement-Geometries.zip › Geometries/Waters/H9O4.xyz]

13
 
O -3.5413133500 0.2838669024 -3.1817771209
O -4.5904757168 -1.2629440592 0.6281513186
O -5.4423548379 -3.6509814916 1.1155749404
O -2.8750633848 -0.8569380921 -0.9812471576
H -3.2173034227 1.1582018764 -3.4292398721
H -4.1153257306 -0.0154531245 -3.8964193567
H -4.5180925582 -0.7278931873 1.4289581357
H -4.9045997208 -2.1878173641 0.8591062543
H -6.3623898903 -3.8975452524 0.9599896043
H -5.0826286023 -4.3088399283 1.7227930855
H -3.7122015024 -1.1082715448 -0.1834360726
H -2.1991515384 -1.5284399034 -1.1372301852
H -3.1600407447 -0.4426018311 -1.8536105737
