# Supplementary material for: Efficient and robust optimization of nuclear and electronic orbitals within the nuclear Hartree product representation
Source: J Chem Phys. Author manuscript; Available in PMC 2026 Jun 8. (PMC13246137; doi:10.1063/5.0308634)
Supplement: Geometries [file NIHMS2179564-supplement-Geometries.zip › Geometries/Waters/1.xyz]

18
 
O -1.5015784717 -0.1933318456 1.4371545952
O -1.7355064354 -0.3722386875 -1.2967307162
O -0.5645186773 2.0176926279 -0.1329418013
O 0.9630871089 -1.1496832686 1.4416247357
O 0.9790361566 -1.4148775127 -1.3266661064
O 1.9864492773 1.0512182353 -0.1356159283
H -2.0100462165 -0.4291986342 2.2195494115
H -0.5944043724 -0.5930467863 1.5565632586
H -2.5156302875 -0.7341064913 -1.7291295212
H -1.8760750662 -0.4815295660 -0.3335526775
H -1.0057093123 1.5742674226 -0.8735635880
H -0.9595649295 1.5693687510 0.6337872619
H 1.5469442893 -0.3823445594 1.3284820611
H 0.9879347162 -1.5377359772 0.5410039320
H 1.4820450488 -0.5862853920 -1.2784731154
H 0.0730500414 -1.1338867387 -1.5370740298
H 2.6725979379 1.7165211565 -0.2476137814
H 1.1294491923 1.5364532662 -0.1500119907
