# Supplementary material for: Efficient and robust optimization of nuclear and electronic orbitals within the nuclear Hartree product representation
Source: J Chem Phys. Author manuscript; Available in PMC 2026 Jun 8. (PMC13246137; doi:10.1063/5.0308634)
Supplement: Geometries [file NIHMS2179564-supplement-Geometries.zip › Geometries/Waters/EIGEN.xyz]

13
 
O -0.0003647211 0.0001901161 -0.4274044747
O 1.4587530846 2.0155995334 0.1140287684
O -2.4756270727 0.2567602105 0.1124631880
O 1.0142652866 -2.2722910283 0.1121840028
H -0.9773521339 0.0726570557 -0.1708320527
H 0.4248289479 -0.8824623295 -0.1711582039
H 0.5508937149 0.8097965063 -0.1703907131
H 1.8664633585 2.5378036526 -0.5880088231
H 1.4948545160 2.5484380005 0.9175465965
H -3.1304112403 0.3446112372 -0.5912423446
H -2.9565704109 0.0181119724 0.9140083895
H 1.4620730130 -2.5685103154 0.9137470791
H 1.2653427077 -2.8837010214 -0.5912687125
