# Supplementary material for: Efficient and robust optimization of nuclear and electronic orbitals within the nuclear Hartree product representation
Source: J Chem Phys. Author manuscript; Available in PMC 2026 Jun 8. (PMC13246137; doi:10.1063/5.0308634)
Supplement: Geometries [file NIHMS2179564-supplement-Geometries.zip › Geometries/Waters/RING.xyz]

13
 
O -0.0685236728 -1.8485074530 0.0001281325
O 0.0390742320 -0.1706071033 1.8109533745
O 0.0387819120 -0.1707013383 -1.8111006424
O -0.0121160286 2.0193437865 0.0001501017
H -0.0344090359 -1.2236471741 -0.8421797676
H 0.6627898102 -2.4849341934 0.0000913857
H -0.0342143261 -1.2232024746 0.8423190668
H -0.0422013294 0.7268873857 1.4381494455
H -0.3987808302 -0.1936987728 2.6706797010
H -0.0424673276 0.7267792801 -1.4383124034
H -0.3984468408 -0.1935436858 -2.6711442189
H 0.7941146429 2.5559177619 0.0000740651
H -0.7348326256 2.6635003010 0.0001917595
