# Supplementary material for: Efficient and robust optimization of nuclear and electronic orbitals within the nuclear Hartree product representation
Source: J Chem Phys. Author manuscript; Available in PMC 2026 Jun 8. (PMC13246137; doi:10.1063/5.0308634)
Supplement: Geometries [file NIHMS2179564-supplement-Geometries.zip › Geometries/Waters/4.xyz]

18
 
O 2.4051204988 1.3101408138 -0.3947997365
O 2.0677308059 -1.4066686479 -0.6663628503
O -2.0723360991 1.5045887723 -0.5029516619
O 0.0715362405 1.3666665773 1.1159302961
O -2.3124699762 -1.1574833136 -0.5352788222
O -0.1531069037 -1.5496258197 0.9881909659
H 2.3971564794 0.3475827399 -0.5822972875
H 3.2878058800 1.5020619734 -0.0641601345
H 1.2877737086 -1.5716085596 -0.0976104739
H 1.8626179942 -1.8212049753 -1.5101529676
H -1.2848534497 1.5838725670 0.0930840895
H -1.8745561756 2.0501407179 -1.2702337647
H 0.9231264168 1.4864935434 0.6480690492
H 0.0600721267 0.4217951163 1.3373096698
H -2.3014150722 -0.1712610085 -0.6241614602
H -3.2240165948 -1.3869036953 -0.3301968753
H -0.2694238121 -2.2194279919 1.6698112040
H -1.0039141474 -1.5137191115 0.4808978484
