# Supplementary material for: Efficient and robust optimization of nuclear and electronic orbitals within the nuclear Hartree product representation
Source: J Chem Phys. Author manuscript; Available in PMC 2026 Jun 8. (PMC13246137; doi:10.1063/5.0308634)
Supplement: Geometries [file NIHMS2179564-supplement-Geometries.zip › Geometries/Waters/H13O6.xyz]

19
 
O 3.0874009237 0.9738754561 -0.1150936671
O 0.8882821511 -0.3535950754 -0.7986608507
O -0.8864346038 -0.3482522072 0.8011749148
O -3.0880565572 0.9700425840 0.1090732174
O -1.4260775007 -2.6627123218 1.9973291848
O 1.4251348361 -2.6766771939 -1.9798499662
H 3.4164928092 1.7187423848 -0.6312750516
H 3.5378491742 1.0174687538 0.7358672995
H 1.7020340091 0.1297728658 -0.5115385464
H 1.1369041938 -1.2148243543 -1.2162575666
H -3.5325243332 1.0110388817 -0.7451874139
H -3.4174234553 1.7193614463 0.6185918879
H 0.0006618362 -0.3878725482 0.0018501080
H -1.7004883571 0.1328062017 0.5110200109
H -1.1342544290 -1.2071862494 1.2241102202
H -2.0362625374 -3.3479369364 1.7010162417
H -1.3846402282 -2.7433580966 2.9575411243
H 1.3815147084 -2.7640432096 -2.9394166863
H 2.0332613601 -3.3620523817 -1.6795634607
