# Supplementary material for: Efficient and robust optimization of nuclear and electronic orbitals within the nuclear Hartree product representation
Source: J Chem Phys. Author manuscript; Available in PMC 2026 Jun 8. (PMC13246137; doi:10.1063/5.0308634)
Supplement: Geometries [file NIHMS2179564-supplement-Geometries.zip › Geometries/Waters/CISZUNDEL.xyz]

13
 
O -1.1607506157 0.2746782508 1.0574366735
O 1.1607506061 -0.2746782272 1.0574366279
O -2.6584947455 -0.1223650437 -1.0010620240
O 2.6584946731 0.1223651054 -1.0010620895
H 0.0000000119 0.0000000118 1.0034500819
H -1.7435819183 0.1686816368 0.2459028436
H -1.3736893486 1.0948627606 1.5206985925
H 1.7435818839 -0.1686816031 0.2459027760
H 1.3736893457 -1.0948627361 1.5206985501
H -3.4063162807 -0.7309018004 -0.9551186666
H -2.8266820664 0.4617507540 -1.7502411130
H 3.4063163557 0.7309016672 -0.9551186111
H 2.8266820992 -0.4617507817 -1.7502410813
