# Supplementary material for: Efficient and robust optimization of nuclear and electronic orbitals within the nuclear Hartree product representation
Source: J Chem Phys. Author manuscript; Available in PMC 2026 Jun 8. (PMC13246137; doi:10.1063/5.0308634)
Supplement: Geometries [file NIHMS2179564-supplement-Geometries.zip › Geometries/Waters/8.xyz]

18
 
O -1.3983053243 -2.1293167465 -0.3541156111
O -1.1189056521 2.2011930244 0.6420044426
O -2.7117508989 0.2327989572 -0.3067068403
O 1.3981275066 2.1297559110 -0.3557661627
O 1.1191451424 -2.2012448926 0.6425684655
O 2.7111715168 -0.2325664006 -0.3068901903
H -1.7738037037 -3.0012565182 -0.2031706296
H -0.4893258657 -2.1589230506 0.0245784056
H -1.7124429953 1.5009949740 0.2804709004
H -1.3108043124 2.2312020542 1.5839249065
H -3.0492846603 0.3472349673 -1.2003749738
H -2.2713317708 -0.6481811746 -0.3068210903
H 0.4892506545 2.1590763974 0.0232737283
H 1.7743826639 3.0004277463 -0.2002510432
H 1.7124093711 -1.5009298240 0.2808123126
H 1.3115866169 -2.2314765097 1.5843639357
H 2.2706687130 0.6484445055 -0.3073309420
H 3.0489769757 -0.3471339304 -1.2004286705
