# Supplementary material for: Efficient and robust optimization of nuclear and electronic orbitals within the nuclear Hartree product representation
Source: J Chem Phys. Author manuscript; Available in PMC 2026 Jun 8. (PMC13246137; doi:10.1063/5.0308634)
Supplement: Geometries [file NIHMS2179564-supplement-Geometries.zip › Geometries/Waters/H5O2.xyz]

7
 
O 1.1931020161 -0.0341523403 -0.0508896052
O -1.1930241996 -0.0360769963 0.0522499631
H 1.6544894841 -0.4474591930 0.6958320486
H 1.7036108508 0.7248895513 -0.3724283448
H 0.0010466673 0.0299491857 0.0000831569
H -1.7068621212 0.7273999734 0.3574012072
H -1.6544626975 -0.4692761809 -0.6829974258
