# Supplementary material for: Efficient and robust optimization of nuclear and electronic orbitals within the nuclear Hartree product representation
Source: J Chem Phys. Author manuscript; Available in PMC 2026 Jun 8. (PMC13246137; doi:10.1063/5.0308634)
Supplement: Geometries [file NIHMS2179564-supplement-Geometries.zip › Geometries/Waters/5.xyz]

18
 
O -1.0123760019 1.6172764571 -0.4641003085
O -0.0719821886 -1.9190986805 0.5042266827
O 1.6154161194 1.6973950919 -0.1853873969
O 2.3415956102 -0.8558768707 0.0292936804
O -1.3585797022 0.1776258085 1.9295256477
O -1.3470168566 -0.8599022003 -1.7678017053
H -0.0211273258 1.6965163847 -0.3749559496
H -1.3106170228 2.4730372416 -0.7897566177
H -0.5187101263 -1.3549373213 1.1612035082
H -0.5780277863 -1.7550341198 -0.3133275817
H 1.9514204062 0.7641322700 -0.1795155873
H 1.9622426967 2.0856956727 0.6245079718
H 1.4941453293 -1.3311548816 0.2297963936
H 2.7835027205 -1.3775006340 -0.6470819811
H -2.2260094183 0.1935238603 2.3444279669
H -1.4068754791 0.7986771434 1.1795866076
H -1.3215286641 0.0637142064 -1.4532442013
H -2.2317313106 -0.9962364285 -2.1191621296
