# Supplementary material for: Efficient and robust optimization of nuclear and electronic orbitals within the nuclear Hartree product representation
Source: J Chem Phys. Author manuscript; Available in PMC 2026 Jun 8. (PMC13246137; doi:10.1063/5.0308634)
Supplement: Geometries [file NIHMS2179564-supplement-Geometries.zip › Geometries/Waters/6.xyz]

18
 
O 0.0084214562 2.6808465726 0.1529024439
O -2.3258651249 -1.3329446114 0.1533246449
O 2.3260607230 1.3329802993 -0.1526076844
O -0.0084895177 -2.6809813727 -0.1530775082
O 2.3177435907 -1.3481041759 0.1526656406
O -2.3177834048 1.3479585155 -0.1531621548
H -0.8348784432 2.1892731247 0.0128580156
H -0.1371376805 3.2127146530 0.9410593213
H -2.7133141567 -1.7243010834 0.9419851940
H -1.4784308202 -1.8173968477 0.0133759820
H 1.4785843584 1.8173939729 -0.0128578538
H 2.7139494082 1.7247777758 -0.9408370800
H 0.1365039353 -3.2123272928 -0.9416929362
H 0.8348600599 -2.1893666408 -0.0133941182
H 2.3134455045 -0.3719228772 0.0131470063
H 2.8504805852 -1.4882160873 0.9412305555
H -2.3134071259 0.3718259046 -0.0132984587
H -2.8507433472 1.4877901712 -0.9416210095
