# Supplementary material for: Efficient and robust optimization of nuclear and electronic orbitals within the nuclear Hartree product representation
Source: J Chem Phys. Author manuscript; Available in PMC 2026 Jun 8. (PMC13246137; doi:10.1063/5.0308634)
Supplement: Geometries [file NIHMS2179564-supplement-Geometries.zip › Geometries/Waters/TRANSZUNDEL.xyz]

13
 
O -0.9590276900 -0.7084395982 0.5650745761
O 0.9590276898 0.7084395979 0.5650745760
O -3.1114611114 0.1604300545 -0.5409600220
O 3.1114611113 -0.1604300547 -0.5409600221
H 0.0000000000 0.0000000000 0.6240744107
H -1.8021277604 -0.3429672043 0.1562121655
H -1.1716099222 -1.2472318696 1.3372621200
H 1.8021277602 0.3429672040 0.1562121654
H 1.1716099219 1.2472318698 1.3372621197
H -3.4843661988 -0.2316946225 -1.3395310502
H -3.7059692808 0.8714058908 -0.2744701995
H 3.4843661992 0.2316946230 -1.3395310498
H 3.7059692807 -0.8714058911 -0.2744701997
