# Supplementary material for: Efficient and robust optimization of nuclear and electronic orbitals within the nuclear Hartree product representation
Source: J Chem Phys. Author manuscript; Available in PMC 2026 Jun 8. (PMC13246137; doi:10.1063/5.0308634)
Supplement: Geometries [file NIHMS2179564-supplement-Geometries.zip › Geometries/Waters/H3O.xyz]

4
 
O 0.0141470713 -0.0244971465 0.0099770666
H -0.0124010130 0.0214747182 0.9898044293
H 0.9291369431 0.0213421257 -0.3415512463
H -0.4830430014 -0.7939796973 -0.3415602493
