# Supplementary material for: Efficient and robust optimization of nuclear and electronic orbitals within the nuclear Hartree product representation
Source: J Chem Phys. Author manuscript; Available in PMC 2026 Jun 8. (PMC13246137; doi:10.1063/5.0308634)
Supplement: Geometries [file NIHMS2179564-supplement-Geometries.zip › Geometries/Waters/2.xyz]

18
 
O 0.8633068570 -1.7050171983 -0.4650637209
O -0.7333397700 0.4133373079 -1.6223095478
O 0.6014727159 1.7319456820 0.2459708754
O -0.7103303796 -0.4920705986 1.6527438854
O 2.7966936170 0.1064725036 0.0780143267
O -2.8907368725 0.0038085309 0.0543165300
H 1.1374910128 -2.5851979037 -0.7414487217
H 1.6901461015 -1.1944670999 -0.3022120668
H -1.6216438095 0.2558121659 -1.2432822956
H -0.2723282857 -0.4350708866 -1.5115532184
H 0.5031872212 2.6890990151 0.2129216266
H 0.0720630911 1.3692083104 -0.5189702247
H -0.2778492530 0.3644392821 1.5038820345
H -0.1991641486 -1.1000034998 1.0917821273
H 3.3058791878 0.1079898123 0.8947510960
H 2.1567117556 0.8457431277 0.1631749475
H -3.6487200139 -0.5810432255 0.1413780828
H -2.2624430272 -0.2460183256 0.7662802640
