# Supplementary material for: Efficient and robust optimization of nuclear and electronic orbitals within the nuclear Hartree product representation
Source: J Chem Phys. Author manuscript; Available in PMC 2026 Jun 8. (PMC13246137; doi:10.1063/5.0308634)
Supplement: Geometries [file NIHMS2179564-supplement-Geometries.zip › Geometries/Waters/H11O5.xyz]

16
 
O 5.6180134533 2.1249578427 1.5145754285
O 3.1006281400 3.2857945062 0.7829339504
O 3.4828116781 0.7043302630 -2.2894487090
O 5.4893753346 0.3442489824 -0.7320244365
O 1.9475065835 2.2066671084 -1.2354395805
H 5.6018455282 1.7482704725 2.4059586127
H 6.4093301726 2.6818784838 1.4953332078
H 2.9686590461 4.1993704413 1.0605935526
H 3.9778589269 3.0042545730 1.0981770716
H 4.2933949178 0.5299774883 -1.7139709185
H 3.7626133712 0.9544563654 -3.1801147239
H 5.6201141950 0.8595878672 0.0835295196
H 5.9563209503 -0.4925266128 -0.6278194709
H 2.6987802243 1.4543502545 -1.7779008312
H 1.0941646792 1.8213814984 -0.9953914206
H 2.3572257991 2.6586224655 -0.4303302520
