# Supplementary material for: Efficient and robust optimization of nuclear and electronic orbitals within the nuclear Hartree product representation
Source: J Chem Phys. Author manuscript; Available in PMC 2026 Jun 8. (PMC13246137; doi:10.1063/5.0308634)
Supplement: Geometries [file NIHMS2179564-supplement-Geometries.zip › Geometries/Waters/3.xyz]

18
 
O 0.1080180563 1.5430417152 0.8551260854
O -0.0169874623 -1.3818173526 0.8854472789
O -2.3264022641 1.3575218630 -0.4482692259
O -2.4864352579 -1.3960418303 -0.4031031309
O 2.4060133848 1.2083825394 -0.4600695394
O 2.3084487035 -1.4641086617 -0.4344701722
H 0.2691708357 2.1410548346 1.5924660169
H 0.9551798468 1.5129074472 0.3400698880
H -0.8740081880 -1.5543354422 0.4451453532
H -0.0564654398 -0.4387788199 1.1119739146
H -2.3376262566 1.8922526483 -1.2476894578
H -1.4664471458 1.5397509978 -0.0170635733
H -3.2952618023 -1.6607962282 0.0453621062
H -2.5493387326 -0.4233537815 -0.5029372249
H 2.5670943602 1.4997799804 -1.3626550456
H 2.5011989476 0.2233646437 -0.4768909909
H 2.9118758464 -2.0500498129 0.0320651743
H 1.4310635683 -1.5692357400 0.0130725434
