# Supplementary material for: Efficient and robust optimization of nuclear and electronic orbitals within the nuclear Hartree product representation
Source: J Chem Phys. Author manuscript; Available in PMC 2026 Jun 8. (PMC13246137; doi:10.1063/5.0308634)
Supplement: Geometries [file NIHMS2179564-supplement-Geometries.zip › Geometries/Other/UO_2_OH_4.xyz]

11

H       0.4555895317    -0.8895691633     2.7091912764
H      -0.4307376632     0.9017644184    -2.7091252293
H       0.3945485233    -2.8408485855    -0.3441664977
H      -0.4208975213     2.8347687974     0.3542184022
U       0.0005174763    -0.0008775777    -0.0015187409
O       1.7281562099    -0.5595434287     0.3205549959
O      -1.7275156829     0.5438541779    -0.3442402693
O       0.2022447974     0.5325160375    -2.0624456737
O      -0.2246956397    -2.0873662752    -0.4064500835
O      -0.1771671583    -0.5176638236     2.0639750743
O       0.1999571269     2.0829654227     0.4200067456
