# Supplementary material for: Efficient and robust optimization of nuclear and electronic orbitals within the nuclear Hartree product representation
Source: J Chem Phys. Author manuscript; Available in PMC 2026 Jun 8. (PMC13246137; doi:10.1063/5.0308634)
Supplement: Geometries [file NIHMS2179564-supplement-Geometries.zip › Geometries/Other/rnr.xyz]

53

C 201.056544282265520 249.897588743324263 209.957247489986401
H 200.787908129008969 250.285897463626469 210.904544353584868
H 200.580229825373294 248.934448430531972 209.738407607854327
C 202.525826301226061 249.677250686427470 209.761177962312843
H 202.727192537990476 249.112612576497298 208.812269134347389
H 203.049055797357283 250.569880225395480 209.535100900283226
C 203.326840666412778 249.010824567408633 210.853208909570924
O 203.071494998906132 248.939392499012484 212.054560770133946
O 204.389148865062936 248.421678602478181 210.338440170095822
N 213.974303863649652 247.803597501139649 208.520674793796189
H 213.870389525666894 248.499879078789235 207.823285815982757
C 212.792784197739536 247.170027739937126 208.970362879102595
H 213.032873980166102 246.663884514398859 209.900833282410844
C 211.701697377645985 248.253126333517940 209.222576705358023
H 212.252528742192595 248.913303316195481 209.912501452643539
H 211.449797257725976 248.689768687540635 208.222096229619183
C 210.355155734356259 247.792583287962856 209.780565277085174
C 210.199450638178831 247.070494897377699 210.983198600974362
H 210.982806590790602 246.510317487868377 211.477946982770192
C 208.933345883406076 246.945020970072619 211.579349192078496
H 208.898021940082543 246.438485860602896 212.551303394349617
C 207.725825429242605 247.590404180695202 211.078723003359300
O 206.613897748549533 247.639688484736098 211.701260541764043
H 204.978166627010069 248.001910571695817 211.038803586577529
C 207.919621013229232 248.196021640197756 209.778827939404522
H 207.013651761413030 248.420692166736899 209.198338024746874
C 209.147878312414150 248.305921842378183 209.208544757226463
H 209.142472583101465 248.713265849136064 208.238067747713018
C 212.299889660730571 246.009960302106350 208.157064213779819
O 212.959799284951117 244.926601735937282 208.175620841320438
N 211.202694618725616 246.036845097493028 207.361011020725101
H 210.633161595385218 246.922489111950426 207.241176453413800
C 210.565773362681000 244.738249514012296 206.950067493407005
H 210.422116290298561 244.119532609163969 207.819312868838978
C 209.145867273164924 244.977079616115049 206.357629272437208
H 209.141358556818801 245.739247059459075 205.599633412258953
H 208.882075349456215 244.003237169946573 205.862876128457344
C 208.145411107024927 245.296647890791348 207.460478815599174
C 208.083218205584785 244.504767900778290 208.645953526737742
H 208.928885442994925 243.879306684351690 208.937402771311014
C 207.102251323197834 244.716042888376904 209.590347719143807
H 207.246169156678405 244.153168939944379 210.504175659080772
C 205.978107122365515 245.674486040545844 209.336834632816078
O 205.091642680639723 245.838482887591255 210.200798602080425
C 206.033930872692650 246.413844167744486 208.119947165169918
H 205.219472440132989 247.075306869294167 208.031800277268843
C 207.065685071412219 246.208823509004503 207.214343582041238
H 207.016833474657034 246.782384968583159 206.245361221825590
C 211.442187711691957 244.034563531196653 205.950486213198928
O 211.890906635193801 244.574250530787509 204.988113118206201
H 200.687658144119439 250.596593149636391 209.206637166955943
H 214.977338822050086 247.381319525995565 208.581520368284714
H 211.554807242047076 242.960256523676605 206.096367311960392
